# Supplementary material for: Detection of Trichomonas vaginalis in prostate tissue and serostatus in patients with asymptomatic benign prostatic hyperplasia
Source: BMC Infect Dis. 2016 Sep 23;16:506. doi: 10.1186/s12879-016-1843-1 (PMC5034458; doi:10.1186/s12879-016-1843-1)
Supplement: Additional file 1: — Raw data and statistical analysis. All data generated or analyzed during this study on each individual benign prostate hyperplasia (BPH) and control case is presented. The data includes information on the following: -Levels of IgG subtypes (OD values), -T vaginalis-PCR positive and negative cases (OD values), -All statistical data analyzed during this study on IgG subtypes among BPH and control subjects. (XLSX 39 kb) [file 12879_2016_1843_MOESM1_ESM.xlsx]

## Sheet: All
STD	0.26932		0.0965042	0.103717	0.0866297	0.0726264				0.205984	0.090839	0.0668661	0.0831806	0.068749
Patient #	IgG-OD		IgG1-OD	IgG2-OD	IgG3-OD	IgG4-OD			Control #	IgG-OD	IgG1-OD	IgG2-OD	IgG3-OD	IgG4-OD
1*	0.573		0.146	0.188	0.093	0.13			1	0.393	0	0.176	0.198	0.037
	0.577		0.138	0.201	0.089	0.134				0.377	0	0.187	0.187	0.03
2*	0.36		0.087	0.133	0.121	0.081			2	0.35	0	0.187	0.128	0.011
	0.366		0.066	0.145	0.116	0.066				0.336	0	0.101	0.119	0.02
3	0.687		0.106	0.259	0.204	0.11			3	0.386	0	0.11	0.128	0.028
	0.686		0.117	0.246	0.203	0.12				0.378	0	0.119	0.133	0.03
4	0.717		0.086	0.289	0.128	0.196			4	0.445	0.099	0.121	0.02	0.36
	0.719		0.08	0.295	0.133	0.188				0.463	0.104	0.198	0.029	0.371
5	0.874		0.192	0.292	0.177	0.187			5	0.532	0	0.209	0.143	0.142
	0.866		0.176	0.312	0.183	0.178				0.567	0	0.301	0.15	0.154
6	0.399		0.092	0.236	0.006	0.082			6	0.233	0	0.154	0.078	0.041
	0.396		0.062	0.245	0.011	0.078				0.25	0	0.161	0.077	0.038
7*	0.549		0.092	0.167	0.194	0.086			7	0.467	0	0.163	0.139	0.011
	0.554		0.091	0.175	0.193	0.093				0.481	0	0.165	0.131	0.016
8*	0.446		0.061	0.228	0.057	0.111			8	0.393	0	0.23	0.091	0.186
	0.443		0.056	0.188	0.082	0.106				0.386	0	0.241	0.082	0.182
9	1.073		0.265	0.406	0.174	0.212			9	0.593	0.015	0.201	0.286	0.117
	1.066		0.287	0.405	0.168	0.217				0.677	0.013	0.208	0.291	0.124
10*	0.907		0.154	0.273	0.27	0.159			10	0.541	0	0.191	0.088	0.097
	0.91		0.162	0.281	0.273	0.161				0.556	0	0.182	0.091	0.106
11*	0.733		0.124	0.246	0.176	0.143			11	0.786	0.007	0.145	0.222	0.2
	0.733		0.143	0.244	0.185	0.148				0.778	0.025	0.151	0.215	0.198
12	0.568		0.126	0.111	0.201	0.131			12	0.28	0.025	0.181	0.019	0.078
	0.566		0.126	0.109	0.194	0.128				0.302	0	0.193	0.021	0.106
13	0.5		0.084	0.134	0.223	0.071			13	0.866	0.112	0.176	0.273	0.161
	0.504		0.081	0.129	0.216	0.08				0.889	0.141	0.16	0.269	0.163
14	0.176		0.045	-0.022	0.103	0.025			14	0.551	0.089	0.195	0.101	0.16
	0.181		0.056	-0.024	0.171	0.031				0.577	0.083	0.189	0.106	0.149
15*	0.923		0.123	0.3	0.318	0.129			15	0.775	0.117	0.301	0.118	0.157
	0.907		0.125	0.308	0.308	0.133				0.779	0.123	0.321	0.102	0.147
16	0.666		0.098	0.217	0.174	0.11			16	0.745	0	0.286	0.238	0.118
	0.699		0.092	0.212	0.275	0.112				0.734	0.093	0.178	0.231	0.125
17	0.599		0.135	0.244	0.118	0.124			17	0.651	0.073	0.122	0.198	0.175
	0.597		0.129	0.237	0.123	0.125				0.663	0	0.231	0.203	0.167
18*	0.199		0.022	0.11	-0.002	0.035			18	0.245	0	0.163	0.013	0.034
	0.177		0.046	0.108	0.024	0.037				0.223	0	0.161	0.039	0.036
19	0.403		0.187	0.139	-0.002	0.066			19	0.449	0.112	0.192	0.013	0.065
	0.403		0.19	0.148	0.102	0.072				0.449	0.115	0.201	0.117	0.071
20	0.923		0.145	0.233	0.378	0.162			20	0.969	0.17	0.186	0.393	0.161
	0.934		0.138	0.228	0.384	0.158				0.98	0.163	0.181	0.399	0.157
21	0.8		0.186	0.249	0.195	0.173			21	0.446	0.111	0.102	0.21	0.172
	0.808		0.201	0.248	0.194	0.182				0.454	0.126	0.101	0.209	0.181
22	0.795		0.128	0.238	0.184	0.276			22	0.841	0.053	0.201	0.199	0.275
	0.8		0.129	0.244	0.187	0.265				0.846	0.054	0.207	0.202	0.264
23	0.465		0.056	0.198	0.135	0.077			23	0.511	0	0.251	0.15	0.076
	0.481		0.073	0.203	0.142	0.086				0.527	0	0.256	0.157	0.085
24	0.911		0.245	0.365	0.228	0.149			24	0.923	0.27	0.318	0.243	0.148
	0.871		0.254	0.353	0.234	0.15				0.918	0.279	0.306	0.249	0.149
25	0.703		0.186	0.235	0.066	0.216			25	0.749	0.111	0.208	0.081	0.215
	0.691		0.188	0.238	0.071	0.218				0.737	0.113	0.201	0.086	0.217
26*	1.195		0.222	0.313	0.306	0.298			26	0.368	0.047	0.166	0.121	0.297
	1.233		0.246	0.308	0.307	0.29				0.377	0.071	0.161	0.122	0.289
27	0.629		0.302	0.157	0.087	0.082			27	0.675	0.027	0.181	0.102	0.081
	0.621		0.298	0.165	0.096	0.087				0.667	0.033	0.118	0.111	0.086
28	0.532		0.145	0.19	0.109	0.102			28	0.578	0.07	0.243	0.124	0.101
	0.543		0.165	0.195	0.114	0.108				0.589	0.09	0.248	0.129	0.107
29	0.839		0.186	0.339	0.107	0.199			29	0.715	0.111	0.102	0.222	0.198
	0.847		0.198	0.335	0.093	0.202				0.703	0.123	0.108	0.208	0.201
30	1.02		0.22	0.249	0.308	0.218			30	0.56	0.145	0.141	0.123	0.017
	1.007		0.228	0.253	0.304	0.201				0.475	0.153	0.133	0.119	0.01
32*	0.831		0.11	0.296	0.161	0.243			31	0.187	0.035	0.049	0.006	0.012
	0.833		0.141	0.295	0.172	0.241				0.174	0.066	0.048	0.007	0.01
33	0.59		0.09	0.219	0.172	0.177			32	0.636	0.015	0.212	0.187	0.176
	0.613		0.098	0.244	0.176	0.182				0.659	0.023	0.227	0.191	0.181
34	0.543		0.026	0.236	0.195	0.132			33	0.589	0	0.189	0.21	0.131
	0.558		0.034	0.23	0.204	0.134				0.604	0	0.183	0.219	0.183
35	0.899		0.099	0.332	0.406	0.201			34	0.645	0.024	0.185	0.121	0.2
	0.921		0.097	0.335	0.383	0.199				0.567	0.022	0.188	0.098	0.198
36	0.786		0.192	0.338	0.284	0.201			35	0.731	0.117	0.191	0.104	0.2
	0.821		0.202	0.346	0.286	0.214				0.701	0.127	0.199	0.101	0.213
37	0.722		0.087	0.263	0.139	0.081			36	0.451	0.012	0.116	0.154	0.08
	0.704		0.082	0.248	0.146	0.102				0.462	0.007	0.101	0.161	0.101
38	0.723		0.03	0.255	0.248	0.112			37	0.414	0	0.208	0.063	0.111
	0.735		0.029	0.258	0.25	0.119				0.431	0	0.211	0.065	0.118
39*	0.747		0.053	0.265	0.315	0.077			38	0.356	0	0.118	0.13	0.076
	0.74		0.061	0.233	0.326	0.069				0.36	0	0.111	0.141	0.068
40	0.647		0.028	0.335	0.186	0.067			39	0.506	0	0.208	0.201	0.066
	0.631		0.034	0.33	0.193	0.077				0.534	0	0.193	0.208	0.076
41	0.799		0.044	0.336	0.376	0.123			40	0.134	0	0.188	0.034	0.122
	0.8		0.039	0.346	0.367	0.132				0.146	0	0.2	0.042	0.131
42	0.44		0.018	0.18	0.13	0.032			41	0.55	0	0.228	0.089	0.2
	0.432		0.02	0.179	0.136	0.029				0.536	0	0.219	0.091	0.198
43*	0.234		0.023	0.077	0.106	0.029			42	1.081	0.715	0.128	0.098	0.143
	0.215		0.021	0.046	0.118	0.023				1.091	0.723	0.161	0.101	0.151
44	0.62		0.022	0.24	0.161	0.139			43	0.091	0	0.02	0.02	0.079
	0.633		0.019	0.244	0.145	0.141				0.09	0	0.029	0.019	0.01
45	0.719		0.038	0.323	0.28	0.059			44	0.565	0.081	0.143	0.145	0.122
	0.731		0.033	0.325	0.274	0.044				0.577	0.093	0.15	0.155	0.112
46*	0.849		0.082	0.348	0.186	0.178			45	0.587	0.017	0.118	0.124	0.253
	0.846		0.091	0.346	0.206	0.182				0.593	0.013	0.107	0.135	0.275
47	0.399		0.02	0.038	0.271	0.027			46	0.64	0.003	0.271	0.254	0.078
	0.388		0.019	0.049	0.263	0.022				0.655	0	0.289	0.25	0.09
48	0.243		0.012	-0.003	0.007	0.019			47	0.65	0	0.222	0.322	0.078
	0.233		0.018	0	0.016	0.024				0.643	0	0.231	0.319	0.086
49	0.233		0.03	0.09	0.081	0.029			48	0.314	0	0.182	0.077	0.083
	0.221		0.028	0.096	0.087	0.031				0.325	0	0.191	0.084	0.081
50	0.738		0.096	0.369	0.107	0.156			49	0.2	0	0.091	0.09	0.02
	0.741		0.092	0.383	0.117	0.162				0.191	0	0.104	0.105	0.019
51	0.499		0.036	0.127	0.25	0.077			50	0.189	0	0.099	0.016	0.01
	0.521		0.03	0.129	0.256	0.081				0.185	0	0.086	0.011	0.018
52	0.592		0.054	0.249	0.196	0.059			51	0.678	0.001	0.272	0.299	0.09
	0.621		0.052	0.258	0.183	0.063				0.683	0	0.28	0.278	0.106
53*	0.827		0.089	0.371	0.206	0.143			52	0.89	0.206	0.102	0.369	0.088
	0.804		0.082	0.376	0.213	0.139				0.914	0.212	0.108	0.372	0.09
54	0.723		0.092	0.249	0.216	0.103			53	0.74	0.215	0.12	0.134	0.105
	0.713		0.082	0.245	0.187	0.113				0.737	0.217	0.131	0.139	0.116
55	0.557		0.087	0.27	0.075	0.092			54	0.656	0	0.281	0.258	0.068
	0.55		0.082	0.266	0.09	0.089				0.66	0	0.29	0.26	0.06
56&	0.347		0.034	0.123	0.183	0.038			55	0.356	0	0.222	0.129	0.041
	0.331		0.03	0.134	0.172	0.031				0.345	0	0.229	0.137	0.05
57	0.804		0.059	0.334	0.213	0.112			56	0.875	0.212	0.135	0.252	0.201
	0.79		0.061	0.338	0.204	0.121				0.883	0.207	0.139	0.261	0.212
58	0.34		0.028	0.157	0.113	0.029			57	0.467	0.069	0.201	0.128	0.04
	0.332		0.027	0.166	0.118	0.031				0.415	0.073	0.207	0.136	0.045
60*	1.099		0.174	0.468	0.005	0.361			58	0.657	0.207	0.115	0.212	0.078
	1.117		0.179	0.445	0.014	0.372				0.66	0.203	0.109	0.226	0.079
61	0.486		0.018	0.246	0.128	0.143			59	0.734	0.117	0.191	0.108	0.201
	0.521		0.02	0.248	0.135	0.155				0.739	0.123	0.199	0.099	0.217
62	0.187		0.043	0.101	0.063	0.042			60	0.478	0.056	0.13	0.168	0.038
	0.204		0.041	0.108	0.062	0.039				0.485	0.051	0.129	0.172	0.03
63*	0.621		0.022	0.21	0.124	0.212			61	0.178	0	0.09	0.082	0.02
	0.635		0.019	0.212	0.116	0.217				0.187	0	0.092	0.071	0.023
64	0.747		0.068	0.277	0.276	0.187			62	0.356	0	0.12	0.111	0.142
	0.74		0.063	0.288	0.287	0.183				0.359	0	0.123	0.099	0.149
65	0.547		0.09	0.238	0.271	0.118			63	0.68	0.074	0.124	0.231	0.177
	0.631		0.088	0.235	0.276	0.125				0.686	0.073	0.121	0.229	0.181
66	0.795		0.054	0.338	0.273	0.098			64	0.178	0	0.08	0.019	0.027
	0.81		0.058	0.329	0.276	0.107				0.163	0	0.089	0.022	0.023
67*	0.74		0.082	0.192	0.207	0.201			65	0.546	0	0.224	0.241	0.128
	0.732		0.09	0.198	0.2	0.199				0.539	0	0.229	0.232	0.137
68	0.234		0.02	0.128	0.004	0.079			66	0.286	0	0.09	0.11	0.03
	0.256		0.028	0.14	0.006	0.107				0.278	0	0.095	0.092	0.028
69	0.82		0.057	0.323	0.258	0.162			67	0.347	0	0.11	0.122	0.087
	0.843		0.16	0.307	0.254	0.164				0.336	0	0.102	0.131	0.091
70*	0.905		0.164	0.342	0.356	0.161			68	0.556	0.089	0.165	0.171	0.16
	0.831		0.158	0.336	0.191	0.15				0.564	0.083	0.171	0.166	0.149
71	0.729		0.092	0.348	0.103	0.158			69	0.575	0.017	0.201	0.118	0.157
	0.733		0.098	0.368	0.087	0.148				0.579	0.023	0.221	0.102	0.147
72	0.699		0.062	0.233	0.223	0.119			70	0.219	0.039	0.018	0.044	0.064
	0.688		0.068	0.225	0.216	0.126				0.205	0.034	0.019	0.05	0.07
73	0.613		0.048	0.169	0.183	0.176			71	0.666	0.257	0.052	0.205	0.101
	0.633		0.05	0.178	0.188	0.168				0.659	0.262	0.059	0.219	0.113
74	0.533		0.071	0.143	0.173	0.133			72	0.69	0.118	0.126	0.277	0.028
	0.521		0.074	0.149	0.161	0.121				0.692	0.114	0.123	0.256	0.09
75*	0.398		0.035	0.169	0.077	0.039			73	0.553	0.149	0.053	0.201	0.053
	0.431		0.038	0.179	0.174	0.032				0.542	0.177	0.049	0.189	0.051
76	0.644		0.065	0.212	0.273	0.061			74	0.78	0.219	0.066	0.172	0.185
	0.631		0.071	0.218	0.261	0.072				0.763	0.228	0.071	0.202	0.178
77	0.792		0.279	0.258	0.162	0.188			75	0.467	0.147	0.03	0.198	0.038
	0.834		0.282	0.245	0.147	0.184				0.415	0.139	0.232	0.211	0.029
78	0.627		0.094	0.168	0.073	0.201			76	0.827	0.236	0.219	0.111	0.22
	0.604		0.091	0.175	0.064	0.222				0.83	0.231	0.221	0.092	0.233
79	1.123		0.324	0.378	0.186	0.187			77	0.44	0.058	0.039	0.201	0.074
	1.145		0.318	0.349	0.196	0.191				0.442	0.064	0.043	0.188	0.068
80	0.821		0.2	0.237	0.173	0.166			78	0.571	0.19	0.065	0.178	0.098
	0.82		0.25	0.152	0.175	0.171				0.569	0.176	0.059	0.164	0.104
81	0.347		0.058	0.145	0.119	0.092			79	0.778	0.234	0.077	0.302	0.064
	0.335		0.049	0.134	0.123	0.104				0.789	0.236	0.08	0.331	0.071
82	0.504		0.044	0.175	0.074	0.201			80	0.331	0.068	0.032	0.119	0.038
	0.49		0.041	0.166	0.076	0.199				0.309	0.08	0.034	0.097	0.03
83*	1.705		0.99	0.375	0.284	0.144			81	0.407	0.126	0.062	0.114	0.038
	1.795		0.998	0.38	0.298	0.152				0.419	0.144	0.055	0.111	0.042
84*	0		0.01	-0.033	0.005	0.01			82	0.278	0.017	0.019	0.094	0.021
	0.001		0.018	-0.024	0.004	0.011				0.281	0.029	0.021	0.103	0.028
85	0.519		0.156	0.09	0.13	0.123			83	0.226	0.009	0.022	0.077	0.03
	0.531		0.168	0.097	0.14	0.113				0.229	0.006	0.025	0.064	0.028
86*	0.841		0.092	0.325	0.109	0.254			84	0.889	0.326	0.116	0.271	0.1
	0.847		0.088	0.324	0.12	0.276				0.87	0.315	0.101	0.281	0.097
87	0.594		0.078	0.218	0.239	0.079			85	0.347	0.135	0.04	0.103	0.029
	0.609		0.072	0.236	0.235	0.091				0.376	0.125	0.039	0.109	0.031
88	0.604		0.065	0.169	0.307	0.079			86	0.65	0.147	0.065	0.322	0.078
	0.597		0.07	0.178	0.304	0.087				0.643	0.156	0.07	0.319	0.086
89	0.268		0.036	0.129	0.062	0.084			87	0.314	0.107	0.036	0.077	0.083
	0.279		0.032	0.138	0.069	0.082				0.325	0.116	0.032	0.084	0.081
90*	0.154		0.028	0.038	0.075	0.021			88	0.2	0.016	0.028	0.09	0.02
	0.145		0.028	0.051	0.09	0.02				0.191	0.029	0.028	0.105	0.019
91	0.143		0.018	0.046	0.001	0.011			89	0.189	0.024	0.018	0.016	0.01
	0.139		0.02	0.033	-0.004	0.019				0.185	0.011	0.02	0.011	0.018
92	0.632		0.076	0.219	0.284	0.091			90	0.678	0.197	0.176	0.299	0.09
	0.637		0.072	0.227	0.263	0.107				0.683	0.205	0.172	0.278	0.106
93	0.844		0.081	0.349	0.354	0.089			91	0.792	0.128	0.173	0.369	0.088
	0.868		0.087	0.345	0.357	0.091				0.783	0.193	0.187	0.372	0.09
94	0.694		0.19	0.267	0.119	0.106			92	0.176	0	0.1	0.01	0.035
	0.691		0.192	0.278	0.124	0.117				0.164	0	0.102	0.01	0.039
95	0.61		0.065	0.228	0.243	0.069			93	0.862	0.206	0.365	0.16	0.068
	0.614		0.07	0.237	0.245	0.061				0.871	0.215	0.29	0.18	0.09
96*	0.31		0.047	0.169	0.114	0.042			94	0.834	0.068	0.217	0.299	0.164
	0.299		0.042	0.176	0.122	0.051				0.852	0.049	0.33	0.301	0.175
97	0.829		0.187	0.282	0.137	0.202			95	0.456	0.111	0.162	0.043	0.073
	0.837		0.182	0.286	0.146	0.213				0.38	0.082	0.129	0.037	0.065
98	0.421		0.044	0.218	0.113	0.041			96	0.318	0.045	0.09	0.016	0.079
	0.369		0.048	0.214	0.121	0.046				0.278	0.046	0.096	0.022	0.086
99	0.611		0.282	0.062	0.197	0.079			97	0.263	0.026	0.086	0.066	0.018
	0.614		0.278	0.056	0.211	0.08				0.287	0.039	0.081	0.078	0.016
100	0.688		0.092	0.238	0.093	0.202			98	0.731	0.134	0.112	0.232	0.2
	0.693		0.098	0.246	0.084	0.218				0.711	0.145	0.125	0.212	0.199
102*	0.432		0.031	0.177	0.153	0.039			99	0.567	0.078	0.243	0.135	0.152
	0.439		0.026	0.176	0.157	0.031				0.551	0.085	0.241	0.144	0.138
103	0.132		0.024	0.037	0.067	0.021			100	0.681	0.194	0.15	0.19	0.102
	0.141		0.02	0.039	0.056	0.024				0.693	0.131	0.119	0.2	0.111
104	0.31		0.018	0.067	0.096	0.143			101	0.53	0	0.139	0.212	0.097
	0.313		0.02	0.07	0.084	0.15				0.586	0.037	0.139	0.223	0.121
105	0.634		0.049	0.171	0.216	0.178			105	0.832	0.124	0.201	0.301	0.147
	0.64		0.048	0.168	0.214	0.182				0.796	0.105	0.17	0.312	0.164
106	0.132		0.021	0.027	0.004	0.028			102	0.278	0	0.092	0.08	0.061
	0.117		0.019	0.036	0.007	0.024				0.257	0	0.102	0.091	0.057
107*	0.5		0.04	0.171	0.226	0.129			103	0.422	0	0.121	0.224	0.04
	0.493		0.038	0.176	0.217	0.138				0.408	0	0.138	0.231	0.044
108	0.24		0.023	0.037	0.095	0.031			104	0.747	0.214	0.203	0.102	0.143
	0.232		0.026	0.042	0.077	0.029				0.777	0.206	0.209	0.111	0.138
109*	0.301		0.034	0.057	0.107	0.088			105	0.883	0.218	0.202	0.201	0.158
	0.29		0.03	0.049	0.116	0.092				0.867	0.227	0.221	0.198	0.161
110	0.614		0.054	0.173	0.111	0.254			106	0.473	0	0.223	0.119	0.098
	0.525		0.06	0.181	0.105	0.249				0.484	0	0.23	0.13	0.109
111	0.933		0.094	0.39	0.386	0.091			107	0.567	0.145	0.208	0.105	0.018
	1.057		0.099	0.395	0.4	0.097				0.569	0.146	0.201	0.159	0.021
112*	0.034		0.019	0.017	-0.005	0.014			108	0.225	0	0.012	0.109	0.041
	0.037		0.02	0.028	0.004	0.02				0.257	0	0.019	0.112	0.038
113	0.169		0.02	0.059	0.095	0.019			109	0.406	0.058	0.131	0.123	0.03
	0.174		0.019	0.064	0.077	0.023				0.408	0.056	0.128	0.131	0.037
114	0.143		0.018	0.061	0.029	0.065			110	0.745	0.149	0.187	0.233	0.084
	0.149		0.02	0.056	0.035	0.071				0.741	0.144	0.191	0.229	0.08
115*	0.62		0.052	0.279	0.19	0.102			111	0.755	0.09	0.241	0.171	0.18
	0.613		0.059	0.284	0.204	0.114				0.752	0.052	0.25	0.167	0.188
116	0.344		0.026	0.14	0.162	0.029			112	0.494	0.071	0.129	0.204	0.048
	0.355		0.023	0.136	0.141	0.031				0.503	0.074	0.121	0.207	0.037
117	0.51		0.051	0.169	0.186	0.054			113	0.565	0.066	0.151	0.133	0.118
	0.499		0.049	0.199	0.174	0.051				0.63	0.074	0.157	0.141	0.124
118	0.629		0.066	0.141	0.157	0.186			114	0.832	0.114	0.189	0.269	0.157
	0.607		0.071	0.168	0.187	0.179				0.843	0.118	0.18	0.297	0.15
119	0.421		0.03	0.169	0.183	0.039			115	0.424	0.019	0.182	0.091	0.084
	0.369		0.032	0.161	0.196	0.03				0.436	0.015	0.179	0.089	0.09
120*	0.181		0.019	0.037	0.096	0.021			116	0.649	0.076	0.167	0.222	0.106
	0.184		0.02	0.053	0.077	0.021				0.653	0.083	0.171	0.229	0.111
121	0.388		0.039	0.08	0.186	0.074			117	0.692	0.164	0.205	0.125	0.173
	0.403		0.043	0.086	0.173	0.069				0.714	0.147	0.201	0.131	0.168
122	0.532		0.065	0.212	0.163	0.099			118	0.738	0.134	0.215	0.178	0.144
	0.543		0.059	0.198	0.149	0.105				0.724	0.136	0.251	0.164	0.104
123*	0.632		0.077	0.256	0.187	0.065			119	0.792	0.128	0.109	0.332	0.164
	0.643		0.08	0.258	0.187	0.072				0.799	0.132	0.111	0.339	0.171
124	0.314		0.032	0.09	0.104	0.039			120	0.165	0	0.09	0.01	0.03
	0.313		0.034	0.102	0.082	0.031				0.172	0	0.082	0.043	0.031
125	0.434		0.062	0.148	0.099	0.039			121	0.532	0.057	0.121	0.169	0.13
	0.44		0.055	0.166	0.096	0.043				0.516	0.073	0.105	0.12	0.018
126	0.232		0.019	0.039	0.079	0.022			122	0.786	0.153	0.19	0.198	0.128
	0.235		0.021	0.051	0.088	0.029				0.778	0.152	0.189	0.193	0.13
127	0.18		0.022	0.031	0.062	0.031			123	0.545	0.099	0.221	0.02	0.36
	0.183		0.025	0.028	0.049	0.029				0.563	0.104	0.198	0.029	0.371
128	0.84		0.096	0.348	0.262	0.101			124	0.534	0.043	0.109	0.143	0.142
	0.832		0.099	0.346	0.266	0.098				0.567	0.045	0.201	0.15	0.154
129	0.301		0.04	0.157	0.088	0.03			125	0.745	0.168	0.154	0.171	0.141
	0.33		0.039	0.147	0.094	0.032				0.751	0.166	0.161	0.167	0.138
131	0.414		0.044	0.144	0.186	0.041			126	0.707	0.047	0.263	0.139	0.211
	0.422		0.05	0.138	0.192	0.049				0.722	0.054	0.265	0.131	0.216
132	0.533		0.023	0.277	0.151	0.121			127	0.393	0.193	0.13	0.091	0.186
	0.557		0.021	0.285	0.136	0.119				0.386	0.188	0.141	0.082	0.182
133*	0.534		0.054	0.175	0.286	0.051			128	0.862	0.144	0.201	0.286	0.117
	0.537		0.061	0.168	0.083	0.063				0.87	0.133	0.208	0.291	0.124
134	0.577		0.065	0.244	0.069	0.087			129	0.541	0.179	0.091	0.099	0.107
	0.573		0.07	0.236	0.215	0.09				0.556	0.183	0.082	0.091	0.106
135*	1.411		0.309	0.373	0.251	0.422			130	0.782	0.107	0.145	0.212	0.208
	1.403		0.321	0.377	0.244	0.431				0.771	0.126	0.151	0.215	0.198
136	0.379		0.02	0.208	0.116	0.019			131	0.28	0	0.181	0.019	0.078
	0.4		0.028	0.216	0.123	0.027				0.301	0	0.193	0.021	0.108
137	0.221		0.019	0.145	0.073	0.015			132	0.876	0.182	0.276	0.173	0.161
	0.233		0.02	0.139	0.077	0.018				0.889	0.185	0.25	0.209	0.163
138	0.398		0.033	0.069	0.186	0.031			133	0.56	0.089	0.195	0.104	0.162
	0.393		0.036	0.076	0.178	0.038				0.579	0.084	0.189	0.106	0.149
139	0.815		0.098	0.331	0.187	0.202			134	0.515	0.017	0.201	0.118	0.057
	0.845		0.088	0.335	0.186	0.208				0.549	0.023	0.221	0.092	0.147
140	0.598		0.054	0.246	0.096	0.164			135	0.746	0.187	0.286	0.239	0.184
	0.647		0.061	0.26	0.111	0.161				0.734	0.193	0.078	0.231	0.125
141	0.593		0.145	0.223	0.086	0.103			136	0.617	0	0.122	0.158	0.175
	0.631		0.141	0.218	0.079	0.112				0.593	0	0.131	0.153	0.167
142*	0.825		0.165	0.248	0.115	0.254			137	0.245	0.017	0.163	0.013	0.034
	0.821		0.169	0.24	0.106	0.269				0.223	0.021	0.101	0.039	0.036
143	0.925		0.196	0.323	0.056	0.206			138	0.441	0.112	0.092	0.013	0.065
	0.827		0.199	0.33	0.048	0.211				0.452	0.115	0.161	0.017	0.071
144	0.532		0.033	0.19	0.195	0.156			139	0.956	0.115	0.206	0.373	0.161
	0.525		0.031	0.196	0.174	0.161				0.942	0.123	0.203	0.389	0.155
145	0.611		0.054	0.246	0.109	0.167			140	0.666	0.111	0.112	0.211	0.172
	0.632		0.059	0.24	0.126	0.154				0.674	0.126	0.111	0.202	0.181
147	0.398		0.034	0.167	0.183	0.031			141	0.842	0.106	0.201	0.2	0.275
	0.41		0.031	0.176	0.187	0.037				0.854	0.115	0.207	0.189	0.261
148	0.131		0.019	0.037	0.025	0.015			142	0.512	0.081	0.151	0.15	0.076
	0.123		0.02	0.032	0.037	0.02				0.537	0.098	0.156	0.157	0.085
149	0.343		0.022	0.058	0.097	0.132			143	0.828	0.17	0.218	0.243	0.148
	0.347		0.029	0.067	0.088	0.138				0.824	0.179	0.206	0.249	0.149
150*	0.59		0.046	0.249	0.202	0.098			144	0.742	0.111	0.178	0.078	0.215
	0.6		0.041	0.245	0.207	0.104				0.74	0.113	0.191	0.182	0.21
151	0.717		0.087	0.253	0.111	0.099			145	0.562	0.127	0.169	0.191	0.017
	0.731		0.082	0.262	0.095	0.098				0.567	0.171	0.161	0.112	0.012
152	0.21		0.021	0.034	0.079	0.025			146	0.675	0.227	0.181	0.102	0.081
	0.203		0.019	0.028	0.072	0.022				0.667	0.223	0.218	0.111	0.086
153	0.713		0.065	0.221	0.166	0.176			147	0.519	0.07	0.143	0.124	0.101
	0.731		0.071	0.246	0.164	0.174				0.514	0.09	0.148	0.129	0.107
154	0.117		0.02	0.037	0.001	0.08			148	0.683	0.111	0.172	0.12	0.198
	0.132		0.021	0.039	0.007	0.087				0.691	0.126	0.188	0.108	0.185
155	0.135		0.01	0.033	0.051	0.019			149	0.759	0.279	0.212	0.069	0.12
	0.139		0.014	0.028	0.063	0.017				0.76	0.287	0.219	0.076	0.137
156	0.895		0.099	0.359	0.217	0.201			150	0.458	0.118	0.132	0.054	0.043
	0.927		0.12	0.372	0.197	0.199				0.472	0.156	0.143	0.046	0.038
157	0.491		0.053	0.19	0.12	0.145			151	0.556	0.078	0.141	0.131	0.144
	0.504		0.06	0.186	0.129	0.139				0.562	0.085	0.129	0.148	0.142
158	0.643		0.076	0.267	0.175	0.103			152	0.593	0.111	0.271	0.101	0.092
	0.637		0.079	0.266	0.187	0.112				0.582	0.086	0.219	0.102	0.111
159*	0.418		0.054	0.08	0.197	0.098			153	0.483	0	0.133	0.212	0.097
	0.385		0.098	0.086	0.208	0.11				0.492	0.023	0.143	0.123	0.189
160	0.791		0.099	0.248	0.286	0.178			154	0.543	0.034	0.201	0.101	0.141
	0.778		0.08	0.239	0.297	0.183				0.564	0.033	0.192	0.102	0.182
161*	0.232		0.061	0.039	0.065	0.062			155	0.647	0.214	0.143	0.102	0.143
	0.211		0.059	0.049	0.076	0.058				0.677	0.206	0.149	0.111	0.138
162	0.421		0.043	0.168	0.229	0.041			156	0.883	0.218	0.202	0.201	0.158
	0.432		0.04	0.185	0.224	0.045				0.867	0.227	0.221	0.198	0.161
163	0.631		0.089	0.29	0.087	0.144			157	0.473	0	0.223	0.119	0.098
	0.631		0.081	0.296	0.096	0.139				0.484	0	0.23	0.13	0.109
164*	0.837		0.093	0.349	0.186	0.159			158	0.567	0.145	0.198	0.15	0.018
	0.821		0.102	0.368	0.183	0.162				0.569	0.146	0.171	0.159	0.021
165	0.437		0.034	0.17	0.104	0.097			159	0.589	0.132	0.111	0.139	0.141
	0.447		0.039	0.176	0.115	0.104				0.595	0.128	0.109	0.121	0.13
166	0.121		0.02	0.045	0.035	0.019			160	0.425	0.053	0.122	0.143	0.031
	0.123		0.021	0.039	0.044	0.022				0.418	0.056	0.128	0.131	0.037
167	0.179		0.04	-0.041	0.094	0.042			161	0.742	0.15	0.113	0.197	0.184
	0.211		0.043	-0.034	0.097	0.039				0.736	0.144	0.11	0.212	0.181
168	0.36		0.033	0.178	0.108	0.031			162	0.585	0.09	0.201	0.171	0.064
	0.362		0.031	0.175	0.116	0.038				0.582	0.072	0.203	0.167	0.078
169	0.699		0.124	0.334	0.218	0.085			163	0.5	0.003	0.229	0.184	0.048
	0.695		0.0119	0.338	0.214	0.081				0.503	0	0.221	0.207	0.03
170*	0.509		0.065	0.188	0.156	0.081			164	0.745	0.163	0.151	0.133	0.121
	0.506		0.07	0.197	0.152	0.089				0.73	0.154	0.157	0.141	0.12
171	0.5		0.046	0.176	0.249	0.049			165	0.632	0.114	0.109	0.199	0.157
	0.504		0.049	0.168	0.242	0.038				0.643	0.118	0.11	0.207	0.15
173	0.529		0.041	0.198	0.218	0.119			166	0.426	0.029	0.102	0.091	0.08
	0.546		0.043	0.204	0.226	0.125				0.44	0.032	0.103	0.084	0.09
174	0.79		0.089	0.256	0.254	0.158			167	0.646	0.076	0.161	0.212	0.106
	0.801		0.093	0.245	0.262	0.151				0.661	0.084	0.171	0.229	0.106
175*	0.378		0.034	0.129	0.076	0.085			168	0.613	0.155	0.175	0.121	0.073
	0.39		0.03	0.126	0.074	0.091				0.604	0.147	0.189	0.131	0.07
176	0.603		0.051	0.214	0.207	0.107			169	0.692	0.124	0.21	0.178	0.144
	0.607		0.058	0.218	0.214	0.112				0.692	0.126	0.221	0.164	0.116
177	0.68		0.087	0.262	0.154	0.201			170	0.453	0.028	0.189	0.132	0.064
	0.674		0.081	0.267	0.136	0.199				0.416	0.022	0.193	0.127	0.053
* PCR positive

## Sheet: Tables
t-Test: Two-Sample Assuming Equal Variances
	cases	controls
	IgG-OD	IgG-OD
Mean	0.569278	0.561278
Variance	0.0725331	0.0424294
Observations	342	342
Pooled Variance	0.0574812
Hypothesized Mean Difference	0
df	682
t Stat	0.43634
P(T<=t) one-tail	0.331364
t Critical one-tail	1.64709
P(T<=t) two-tail	0.662728
t Critical two-tail	1.96345
t-Test: Two-Sample Assuming Equal Variances
	IgG1-OD	IgG1-OD
Mean	0.0865553	0.0887661
Variance	0.00931306	0.00825172
Observations	342	342
Pooled Variance	0.00878239
Hypothesized Mean Difference	0
df	682
t Stat	-0.308493
P(T<=t) one-tail	0.378901
t Critical one-tail	1.64709
P(T<=t) two-tail	0.757802
t Critical two-tail	1.96345
t-Test: Two-Sample Assuming Equal Variances
	IgG2-OD	IgG2-OD
Mean	0.201863	0.157909
Variance	0.0107573	0.00447107
Observations	342	342
Pooled Variance	0.00761419
Hypothesized Mean Difference	0
df	682
t Stat	6.58684
P(T<=t) one-tail	4.4906e-11
t Critical one-tail	1.64709
P(T<=t) two-tail	8.98121e-11
t Critical two-tail	1.96345
t-Test: Two-Sample Assuming Equal Variances
	IgG3-OD	IgG3-OD
Mean	0.158833	0.153061
Variance	0.0075047	0.00691901
Observations	342	342
Pooled Variance	0.00721185
Hypothesized Mean Difference	0
df	682
t Stat	0.888783
P(T<=t) one-tail	0.187217
t Critical one-tail	1.64709
P(T<=t) two-tail	0.374433
t Critical two-tail	1.96345
t-Test: Two-Sample Assuming Equal Variances
	IgG4-OD	IgG4-OD
Mean	0.112526	0.112094
Variance	0.0052746	0.00472642
Observations	342	342
Pooled Variance	0.00500051
Hypothesized Mean Difference	0
df	682
t Stat	0.0800252
P(T<=t) one-tail	0.46812
t Critical one-tail	1.64709
P(T<=t) two-tail	0.936241
t Critical two-tail	1.96345
